# Supplementary material for: BarWare: efficient software tools for barcoded single-cell genomics
Source: BMC Bioinformatics. 2022 Mar 27;23:106. doi: 10.1186/s12859-022-04620-2 (PMC8962164; doi:10.1186/s12859-022-04620-2)
Supplement: Supplementary file 1 — Additional file 1: Table S1. HTO category agreement across wells. Fraction of agreement of cell barcode assignment to each HTO category for each pooled sample well based on BarCounter and CITE-seq-Count processing. Well: Pooled sample well. Frac_singlet: Fraction of singlet calls that agree using BarCounter and CITE-seq-Count. Frac_doublet: Fraction of doublet calls that agree using BarCounter and CITE-seq-Count. Frac_multiplet: Fraction of multiplet calls that agree using BarCounter and CITE-seq-Count. Frac_no-hash: Fraction of no hash detected calls that agree using BarCounter and CITE-seq-Count. [file 12859_2022_4620_MOESM1_ESM.xlsx]

## Sheet: Tab1 - category agreement
Well	Frac_singlet	Frac_doublet	Frac_multiplet	Frac_no-hash
Pool-16	0.999448	0.989708	0.903226	0.956522
Pool-24	0.998771	0.990868	0.963415	1
Pool-32	0.999026	0.994225	0.934911	0.953947
Pool-48	0.998927	0.994681	0.973105	0.955285
Pool-64	0.99841	0.997316	0.978982	0.966346
Pool-80	0.998356	0.996452	0.988841	0.978972
