# Supplementary material for: BarWare: efficient software tools for barcoded single-cell genomics
Source: BMC Bioinformatics. 2022 Mar 27;23:106. doi: 10.1186/s12859-022-04620-2 (PMC8962164; doi:10.1186/s12859-022-04620-2)
Supplement: Supplementary file 2 — Additional file 2: Table S2. Barcode category assignment discrepancies. Counts and count-derived metrics obtained for each of the top two hashes are shown for each cell barcode assigned to the singlet category BarCounter results. but considered a doublet based on CITE-Seq-Count results. Well: Pooled sample well. Barcode: Cell barcode. BarCounter_1st: Counts for the highest-scoring hash based on BarCounter. BarCoutner_2nd: Counts for the second highest-scoring hash based on BarCounter. CITE_1st: Counts for the highest-scoring hash based on CITE-seq-Count. CITE_2nd: Counts for the second highest-scoring hash based on CITE-seq-Count. Change_1st: Difference in counts for the highest-scoring hash (BarCounter_1st—CITE_1st). Change_2nd: Difference in counts for the second highest-scoring hash (BarCounter_2nd—CITE-seq-Count_2nd). Prop_Change_1st: Difference in counts for the highest-scoring hash as a proportion of BarCounter counts (BarCounter_1st—CITE_1st) / BarCounter_1st. Prop_Change_2nd: Difference in counts for the second highest-scoring hash as a proportion of BarCounter counts (BarCounter_2nd—CITE_2nd) / BarCounter_2nd. Ratio_1st:2nd: Ratio of the highest-scoring BarCounter counts to the second high-scoring BarCounter counts (BarCounter_1st / BarCounter_2nd). [file 12859_2022_4620_MOESM2_ESM.xlsx]

## Sheet: Tab2 - doublet_swap_counts
Well	Barcode	BarCounter_1st	BarCounter_2nd	CITE_1st	CITE_2nd	Change_1st	Change_2nd	Prop_Change_1st	Prop_change_2nd	Ratio_1st:2nd
Pool-16	CCTTCAGCAGGCTCTG	141	89	143	90	-2	-1	-0.0141844	-0.011236	1.58427
Pool-16	GAGACTTCAAATGGAT	1740	142	1679	141	61	1	0.0350575	0.00704225	12.2535
Pool-24	GCTGGGTAGTCCCTAA	1258	66	1217	65	41	1	0.0325914	0.0151515	19.0606
Pool-32	AAGACAACAATAGTAG	418	103	407	97	11	6	0.0263158	0.0582524	4.05825
Pool-32	CGGGTCAAGATGCTAA	678	192	666	192	12	0	0.0176991	0	3.53125
Pool-32	CTACAGACAGACACCC	1686	98	1587	102	99	-4	0.0587189	-0.0408163	17.2041
Pool-32	GAAGGACTCGAAGCCC	1267	97	1202	96	65	1	0.0513023	0.0103093	13.0619
Pool-32	GTGTGATGTACGCTAT	683	119	655	116	28	3	0.0409956	0.0252101	5.7395
Pool-32	GTTCCGTAGACCATAA	872	201	821	191	51	10	0.0584862	0.0497512	4.33831
Pool-32	GTTGTGAGTCGTCAGC	535	194	518	196	17	-2	0.0317757	-0.0103093	2.75773
Pool-32	TATCCTATCCTGTTAT	801	78	776	78	25	0	0.031211	0	10.2692
Pool-32	TATGTTCTCGGAGTGA	724	199	684	194	40	5	0.0552486	0.0251256	3.63819
Pool-32	TGCGACGGTTCTCTAT	639	193	608	194	31	-1	0.0485133	-0.00518135	3.31088
Pool-48	AAGCCATCATAAGCAA	2060	97	1936	95	124	2	0.0601942	0.0206186	21.2371
Pool-48	AATCACGTCACGGAGA	1449	95	1362	93	87	2	0.0600414	0.0210526	15.2526
Pool-48	ACCAACAAGGTACTGG	812	232	778	229	34	3	0.0418719	0.012931	3.5
Pool-48	CACATGACACTACCGG	772	280	736	274	36	6	0.0466321	0.0214286	2.75714
Pool-48	GCGGATCTCATCGCAA	686	96	657	93	29	3	0.0422741	0.03125	7.14583
Pool-48	GGGCTACAGGTGCATG	1045	277	1022	275	23	2	0.0220096	0.00722022	3.77256
Pool-48	GGGTCTGTCACATCAG	2719	96	2532	97	187	-1	0.0687753	-0.0104167	28.3229
Pool-48	GTCACTCCAGATCACT	2627	273	2432	269	195	4	0.0742292	0.014652	9.62271
Pool-64	AACCTTTAGTCACAGG	1680	196	1598	196	82	0	0.0488095	0	8.57143
Pool-64	AGAGAGCCAACCTATG	235	136	235	133	0	3	0	0.0220588	1.72794
Pool-64	AGGAGGTCACAGTCCG	407	320	403	323	4	-3	0.00982801	-0.009375	1.27188
Pool-64	ATGCCTCTCCAACCAA	683	198	666	198	17	0	0.0248902	0	3.44949
Pool-64	CACAGATCAATAGTAG	952	137	921	133	31	4	0.032563	0.0291971	6.94891
Pool-64	CACAGGCCATTCCTAT	960	137	934	135	26	2	0.0270833	0.0145985	7.0073
Pool-64	CGATGCGGTAGTCACT	2224	384	2049	380	175	4	0.0786871	0.0104167	5.79167
Pool-64	CTATAGGCAGAAACCG	1340	322	1293	315	47	7	0.0350746	0.0217391	4.16149
Pool-64	CTCAACCGTCATCAGT	372	367	370	353	2	14	0.00537634	0.0381471	1.01362
Pool-64	GCTCAAACAGTCGGTC	2414	197	2286	196	128	1	0.053024	0.00507614	12.2538
Pool-64	GGAGGATTCCGATAGT	831	135	805	132	26	3	0.0312876	0.0222222	6.15556
Pool-64	GTCGAATAGCTGTCCG	375	293	366	287	9	6	0.024	0.0204778	1.27986
Pool-64	GTGGCGTGTCGTGTTA	647	382	636	372	11	10	0.0170015	0.026178	1.69372
Pool-64	TAACGACTCTGCATAG	2773	195	2558	197	215	-2	0.0775334	-0.0102564	14.2205
Pool-64	TATTGGGGTCATCCCT	1151	383	1113	376	38	7	0.0330148	0.0182768	3.00522
Pool-64	TCCGGGATCAGTCAGT	2448	136	2287	135	161	1	0.065768	0.00735294	18
Pool-80	ACAACCAGTGCGGATA	1903	169	1800	171	103	-2	0.0541251	-0.0118343	11.2604
Pool-80	ACCTGTCAGTTTCGAC	1513	144	1449	238	64	-94	0.0423001	-0.652778	10.5069
Pool-80	AGGGCCTTCTTTGCTA	665	450	656	441	9	9	0.0135338	0.02	1.47778
Pool-80	AGTTCCCCATAATGCC	987	399	955	402	32	-3	0.0324215	-0.0075188	2.47368
Pool-80	ATTCCTAGTAGGATAT	1280	449	1233	442	47	7	0.0367188	0.0155902	2.85078
Pool-80	CATCGGGCAGGATCTT	764	327	738	326	26	1	0.0340314	0.0030581	2.33639
Pool-80	CCTGTTGTCCCTCATG	1286	133	1224	133	62	0	0.0482115	0	9.66917
Pool-80	GATCCCTGTTCGTTCC	832	452	819	445	13	7	0.015625	0.0154867	1.84071
Pool-80	GGAATGGAGCCTGAGA	638	327	619	324	19	3	0.0297806	0.00917431	1.95107
Pool-80	GGAGGTATCAGCGCGT	852	405	833	402	19	3	0.0223005	0.00740741	2.1037
Pool-80	GGGTAGATCCAGTTCC	1057	244	1024	243	33	1	0.0312204	0.00409836	4.33197
Pool-80	GGGTATTCAGCTTCGG	499	447	492	441	7	6	0.0140281	0.0134228	1.11633
Pool-80	GGGTCTGCATACTGTG	1028	450	995	451	33	-1	0.0321012	-0.00222222	2.28444
Pool-80	GTACAACAGTGCTCGC	564	237	553	241	11	-4	0.0195035	-0.0168776	2.37975
Pool-80	GTAGATCTCATGACAC	1956	407	1844	407	112	0	0.0572597	0	4.8059
Pool-80	GTGGTTATCGCGTAGC	1118	133	1079	131	39	2	0.0348837	0.0150376	8.40602
Pool-80	GTTTGGAGTAGAGACC	1151	133	1112	133	39	0	0.0338836	0	8.65414
Pool-80	TGACGCGGTATCGTAC	803	455	782	450	21	5	0.0261519	0.010989	1.76484
Pool-80	TGCTTGCGTGTCATGT	1274	442	1241	442	33	0	0.0259027	0	2.88235
Pool-80	TTAATCCCAGCGAACA	3210	243	2885	241	325	2	0.101246	0.00823045	13.2099
Pool-80	TTCATGTAGCCATTCA	765	452	747	445	18	7	0.0235294	0.0154867	1.69248
Pool-80	TTCATTGTCTATCACT	947	448	912	441	35	7	0.0369588	0.015625	2.11384
Pool-80	TTCCTTCGTAAGATCA	822	398	803	397	19	1	0.0231144	0.00251256	2.06533
