# Supplementary material for: BarWare: efficient software tools for barcoded single-cell genomics
Source: BMC Bioinformatics. 2022 Mar 27;23:106. doi: 10.1186/s12859-022-04620-2 (PMC8962164; doi:10.1186/s12859-022-04620-2)
Supplement: Supplementary file 3 — Additional file 3: Table S3. Sequenced read count statistics. Library ID: Pooled library ID. # Cells: Number of cells loaded. Reads: Number of sequenced read trios for each library (I1, R1, and R2). Reads per cell: Mean number of sequenced reads per cell barcode. [file 12859_2022_4620_MOESM3_ESM.xlsx]

## Sheet: Tab3 - Read Counts
Library ID	# Cells	Reads	Reads per cell
Pool-16	16000	450959566	28185
Pool-16-HTO	16000	40334657	2521
Pool-24	24000	683977963	28499
Pool-24-HTO	24000	63272205	2636
Pool-32	32000	964976794	30156
Pool-32-HTO	32000	77168739	2412
Pool-48	48000	1563976114	32583
Pool-48-HTO	48000	108925026	2269
Pool-64	64000	2025811456	31653
Pool-64-HTO	64000	163170227	2550
Pool-80	80000	2769422742	34618
Pool-80-HTO	80000	162481332	2031
