# Supplementary material for: BarWare: efficient software tools for barcoded single-cell genomics
Source: BMC Bioinformatics. 2022 Mar 27;23:106. doi: 10.1186/s12859-022-04620-2 (PMC8962164; doi:10.1186/s12859-022-04620-2)
Supplement: Supplementary file 4 — Additional file 4: Table S4. Benchmarking statistics for HTO counting methods. Tool: Software tool used for benchmarking. Well: Pooled sample well. Elapsed Time (h:mm:ss): Elapsed (clock) time passed to analyze each well. User Time (s): User Time elapsed to analyze each well. % CPU: Maximum CPU load during well analysis. Max Resident Set Size (KB): Maximum resident memory set size during well analysis. Output Size (bytes): Output file size after analysis. [file 12859_2022_4620_MOESM4_ESM.xlsx]

## Sheet: Tab4 - ADT profiling
Tool	Well	Elapsed Time (h:mm:ss)	User Time (s)	% CPU	Max Resident Set Size (KB)	Output Size (bytes)
BarCounter	Pool-16	00:02:21	130.83	0.94	2243928	519209
BarCounter	Pool-24	00:04:09	219.23	0.9	3275468	792055
BarCounter	Pool-32	00:04:59	268.62	0.92	4003944	1040040
BarCounter	Pool-48	00:07:18	399.35	0.93	5248360	1536400
BarCounter	Pool-64	00:13:32	671.01	0.84	7262948	1934951
BarCounter	Pool-80	00:13:52	668.42	0.82	7942084	2185741
CITE-seq_Count (UMI correction)	Pool-16	00:21:57	4827.32	3.71	5049708	565647
CITE-seq_Count (UMI correction)	Pool-24	00:39:58	7917.7	3.34	7551016	855936
CITE-seq_Count (UMI correction)	Pool-32	00:50:13	10124.3	3.4	9164828	1112062
CITE-seq_Count (UMI correction)	Pool-48	01:34:12	15202.5	2.72	13028208	1616148
CITE-seq_Count (UMI correction)	Pool-64	03:06:16	25239.3	2.28	20597916	2029792
CITE-seq_Count (UMI correction)	Pool-80	03:52:45	27960.1	2.02	23189708	2291529
CITE-seq_Count NO Correction	Pool-16	00:14:08	4537.74	5.43	5049800	570828
CITE-seq_Count NO Correction	Pool-24	00:22:38	6836.27	5.11	7550392	863999
CITE-seq_Count NO Correction	Pool-32	00:28:59	8570.76	5	9165792	1121687
CITE-seq_Count NO Correction	Pool-48	00:44:45	11890.5	4.49	13031484	1631077
CITE-seq_Count NO Correction	Pool-64	01:14:16	18567.2	4.23	20787080	2045571
CITE-seq_Count NO Correction	Pool-80	01:25:42	19421.8	3.83	23189344	2308708
Cellranger Count	Pool-16	00:20:05	4566.43	3.97	15635288	3478874089
Cellranger Count	Pool-24	00:27:27	7104.61	4.54	14923884	5473859202
Cellranger Count	Pool-32	00:35:44	8500.68	4.18	15815144	6597787079
Cellranger Count	Pool-48	00:43:06	12189.3	4.93	15604032	9383702229
Cellranger Count	Pool-64	01:00:14	18506.5	5.36	16867708	13999272307
Cellranger Count	Pool-80	01:00:00	18942.7	5.51	15832260	13970611044
KITE (no threading)	Pool-16	00:08:08	474.01	0.99	9397464	2785513840
KITE (no threading)	Pool-24	00:12:15	666.14	0.93	9397604	4480392710
KITE (no threading)	Pool-32	00:14:11	774.42	0.93	9397544	5623917278
KITE (no threading)	Pool-48	00:18:58	1043.98	0.94	9397600	8212188000
KITE (no threading)	Pool-64	00:26:36	1475.34	0.94	9397544	12931988136
KITE (no threading)	Pool-80	00:27:34	1512.4	0.94	9397584	13574253455
KITE (8 threads)	Pool-16	00:05:02	487.84	1.66	9397612	2785513853
KITE (8 threads)	Pool-24	00:06:11	669.89	1.85	9397692	4480392723
KITE (8 threads)	Pool-32	00:06:59	789.74	1.93	9397580	5623917291
KITE (8 threads)	Pool-48	00:08:38	1056.82	2.09	9397632	8212188013
KITE (8 threads)	Pool-64	00:12:39	1566	2.12	9397460	12931988149
KITE (8 threads)	Pool-80	00:11:48	1519.12	2.2	9397696	13574253468
