# Supplementary material for: BarWare: efficient software tools for barcoded single-cell genomics
Source: BMC Bioinformatics. 2022 Mar 27;23:106. doi: 10.1186/s12859-022-04620-2 (PMC8962164; doi:10.1186/s12859-022-04620-2)
Supplement: Supplementary file 5 — Additional file 5: Table S5. BarWare HTO category assignment counts. Well: Pooled sample well. Total Barcodes: Number of cell barcodes identified for each well. Singlet: Number of cell barcodes assigned to the singlet category. Doublets: Number of cell barcodes assigned to the doublet category. Multiplets: Number of cell barcodes assigned to the multiplet category. No Hash: Number of cell barcodes assigned to the no hash detected category. [file 12859_2022_4620_MOESM5_ESM.xlsx]

## Sheet: Tab5 - Categories
Well	Total Barcodes	Singlets	Doublets	Multiplets	No Hash
Pool-16	9711	9051	583	31	46
Pool-24	14478	13018	1314	82	64
Pool-32	18823	16424	2078	169	152
Pool-48	27155	22364	4136	409	246
Pool-64	33449	25794	6335	904	416
Pool-80	37542	26763	8738	1613	428
