# Supplementary material for: BarWare: efficient software tools for barcoded single-cell genomics
Source: BMC Bioinformatics. 2022 Mar 27;23:106. doi: 10.1186/s12859-022-04620-2 (PMC8962164; doi:10.1186/s12859-022-04620-2)
Supplement: Supplementary file 6 — Additional file 6: Table S6. Antibodies used for Cell Hashing and FACS. Manufacturer: Reagent manufacturer. Catalog No.: Manufacturer catalog number. Conjugate: Moiety (fluorophore or oligonucleotides) conjugated to each antibody. Target: Antibody binding target(s). Clone: Antibody clone. Vol per M cells (µL): Volume of antibody added per million cells for staining. [file 12859_2022_4620_MOESM6_ESM.xlsx]

## Sheet: Tab6 - Antibodies
Manufacturer	Catalog No.	Conjugate	Target	Clone	Vol per M cells (µl)
BioLegend	394601	HT1	β2-microglobulin, CD298	LNH-94, 2M2	1
BioLegend	394603	HT2	β2-microglobulin, CD298	LNH-94, 2M2	1
BioLegend	394605	HT3	β2-microglobulin, CD298	LNH-94, 2M2	1
BioLegend	394607	HT4	β2-microglobulin, CD298	LNH-94, 2M2	1
BioLegend	394609	HT5	β2-microglobulin, CD298	LNH-94, 2M2	1
BioLegend	394611	HT6	β2-microglobulin, CD298	LNH-94, 2M2	1
BioLegend	304038	FITC	CD45	HI30	5
BioLegend	300441	PE	CD3	UCHT1	5
BioLegend	304154	AF647	CD45RA	H1100	5
BioLegend	302834	BV711	CD27	323	5
